# Supplementary material for: Enhancing Sesquiterpenoid Production from Methane via Synergy of the Methylerythritol Phosphate Pathway and a Short-Cut Route to 1-Deoxy-D-xylulose 5-Phosphate in Methanotrophic Bacteria
Source: Microorganisms. 2021 Jun 7;9(6):1236. doi: 10.3390/microorganisms9061236 (PMC8227265; doi:10.3390/microorganisms9061236)
Supplement: Supplementary file 1 [file microorganisms-09-01236-s001.zip]

Archive with 1 entries (1 files):
- microorganisms-1234780-supplementary.pdf
